# Supplementary material for: Defining Risk-Based Monitoring Frequencies to Verify the Performance of Water Treatment Barriers
Source: Environ Sci Technol Lett. 2023 Mar 13;10(4):379–84. doi: 10.1021/acs.estlett.3c00154 (PMC10100555; doi:10.1021/acs.estlett.3c00154)
Supplement: Supplementary file 2 — ez3c00154_si_002.zip [file ez3c00154_si_002.zip]

Archive with 14 entries (14 files):
- R_codes_Mar10/.RData
- R_codes_Mar10/.Rhistory
- R_codes_Mar10/Description_supporting_information_file_R_codes.docx
- R_codes_Mar10/Fig_1A_failure_1_barrier.R
- R_codes_Mar10/Fig_1B_failure_2_barriers.R
- R_codes_Mar10/Fig_1C_failure_2_different_barriers.R
- R_codes_Mar10/Fig_1D_failure_3_barriers.R
- R_codes_Mar10/Fig_1D_failure_3_barriers_daily_target.R
- R_codes_Mar10/Fig_2A_CDFs_multiple_barriers.R
- R_codes_Mar10/Fig_2B_momentary_inactivation_disinfection.R
- R_codes_Mar10/Fig_3_A_failure_disinfection_CSTR_series_diversion.R
- R_codes_Mar10/Fig_3_B_failure_disinfection_CSTR_series_diversion.R
- R_codes_Mar10/Fig_3_C_failure_disinfection_CSTR_series_diversion.R
- R_codes_Mar10/Fig3_D_failure_disinfection_CSTR_series_no_diversion.R
