# Supplementary material for: Defining Risk-Based Monitoring Frequencies to Verify the Performance of Water Treatment Barriers
Source: Environ Sci Technol Lett. 2023 Mar 13;10(4):379–84. doi: 10.1021/acs.estlett.3c00154 (PMC10100555; doi:10.1021/acs.estlett.3c00154)
Supplement: Supplementary file 2 — ez3c00154_si_002.zip [file ez3c00154_si_002.zip › R_codes_Mar10/Fig_1D_failure_3_barriers.R]

graphics.off() 
rm(list=ls(all=TRUE)) 

# Set working directory

# load package
library(ggplot2)

# Parameter values for no failure
t_f = 0  # duration of failure in s
t_p = 60 * 60 * 24 *365  # total duration of the reference time period in s
p_f = t_f/t_p  # probability of failure
pi_f = 1 # probability of passage during failure 

# Vectors for simulation
pi_mean = rep(0, 11)
log_pi_mean_A = rep(0, 11)
pi_n = rep(0, 11)

# Simulation
for (i in 1:length(pi_n)) {
  pi_n[i] = 10 ^ (-(i-1)/3)
}

log_pi_n = log10(pi_n)

for (i in 1:length(pi_n)) {
  pi_mean[i] = (((1 - p_f)^3) * pi_n[i]^3) + (3*p_f*((1-p_f)^2)*(pi_n[i])^2)
  (3*((p_f)^2)*((1-p_f))*(pi_n[i]))+ (p_f*pi_f)^3 # Moment of mixtures
  log_pi_mean_A[i] = log10(pi_mean[i]) # Log10 scale
}

# Parameter values for failure of 1 s
t_f =  1
t_p = 60 * 60 * 24 * 365
p_f = t_f/t_p
pi_f = 1 

# Vectors for simulation
pi_mean = rep(0, 11)
log_pi_mean_B = rep(0, 11)
pi_n  = rep(0, 11)

# Simulation
for (i in 1:length(pi_n)) {
  pi_n[i] = 10 ^ (-(i-1)/3)
}

log_pi_n = log10(pi_n)

for (i in 1:length(pi_n)) {
  pi_mean[i] = (((1 - p_f)^3) * pi_n[i]^3) + (3*p_f*((1-p_f)^2)*(pi_n[i])^2)
  (3*((p_f)^2)*((1-p_f))*(pi_n[i]))+ (p_f*pi_f)^3 # Moment of mixtures
  log_pi_mean_B[i] = log10(pi_mean[i]) # Log10 scale
}


# Parameter values for failure of 15 s
t_f =  15
t_p = 60 * 60 * 24 * 365 
p_f = t_f/t_p
pi_f = 1 

# Vectors for simulation
pi_mean = rep(0, 11)
log_pi_mean_C = rep(0, 11)
pi_n  = rep(0, 11)

# Simulation
for (i in 1:length(pi_n)) {
  pi_n[i] = 10 ^ (-(i-1)/3)
}

log_pi_n = log10(pi_n)

for (i in 1:length(pi_n)) {
  pi_mean[i] = (((1 - p_f)^3) * pi_n[i]^3) + (3*p_f*((1-p_f)^2)*(pi_n[i])^2)
  (3*((p_f)^2)*((1-p_f))*(pi_n[i]))+ (p_f*pi_f)^3 # Moment of mixtures
  log_pi_mean_C[i] = log10(pi_mean[i]) # Log10 scale
}

# Parameter values for failure of 60 s
t_f =  60  
t_p = 60 * 60 * 24 * 365 
p_f = t_f/t_p
pi_f = 1

# Vectors for simulation
pi_mean = rep(0, 11)
log_pi_mean_D = rep(0, 11)
pi_n  = rep(0, 11)

# Simulation
for (i in 1:length(pi_n)) {
  pi_n[i] = 10 ^ (-(i-1)/3)
}

log_pi_n = log10(pi_n)

for (i in 1:length(pi_n)) {
  pi_mean[i] = (((1 - p_f)^3) * pi_n[i]^3) + (3*p_f*((1-p_f)^2)*(pi_n[i])^2)
  (3*((p_f)^2)*((1-p_f))*(pi_n[i]))+ (p_f*pi_f)^3 # Moment of mixtures
  log_pi_mean_D[i] = log10(pi_mean[i]) # Log10 scale
}


# Parameter values for failure of 15 min
t_f =  15*60  
t_p = 60 * 60 * 24 * 365 
p_f = t_f/t_p
pi_f = 1 

# Vectors for simulation
pi_mean = rep(0, 11)
log_pi_mean_E = rep(0, 11)
pi_n  = rep(0, 11)

# Simulation
for (i in 1:length(pi_n)) {
  pi_n[i] = 10 ^ (-(i-1)/3)
}

log_pi_n = log10(pi_n)

for (i in 1:length(pi_n)) {
  pi_mean[i] = (((1 - p_f)^3) * pi_n[i]^3) + (3*p_f*((1-p_f)^2)*(pi_n[i])^2)
  (3*((p_f)^2)*((1-p_f))*(pi_n[i]))+ (p_f*pi_f)^3 # Moment of mixtures
  log_pi_mean_E[i] = log10(pi_mean[i]) # Log10 scale
}

# Parameter values for failure of 1 h
t_f =  60*60  
t_p = 60 * 60 * 24 * 365 
p_f = t_f/t_p
pi_f = 1

# Vectors for simulation
pi_mean = rep(0, 11)
log_pi_mean_F = rep(0, 11)
pi_n  = rep(0, 11)

# Simulation
for (i in 1:length(pi_n)) {
  pi_n[i] = 10 ^ (-(i-1)/3)
}

log_pi_n = log10(pi_n)

for (i in 1:length(pi_n)) {
  pi_mean[i] = (((1 - p_f)^3) * pi_n[i]^3) + (3*p_f*((1-p_f)^2)*(pi_n[i])^2)
  (3*((p_f)^2)*((1-p_f))*(pi_n[i]))+ (p_f*pi_f)^3 # Moment of mixtures
  log_pi_mean_F[i] = log10(pi_mean[i]) # Log10 scale
}


# Parameter values for failure of 4 h
t_f =  4*60*60  
t_p = 60 * 60 * 24 * 365
p_f = t_f/t_p
pi_f = 1

# Vectors for simulation
pi_mean = rep(0, 11)
log_pi_mean_G = rep(0, 11)
pi_n  = rep(0, 11)

# Simulation
for (i in 1:length(pi_n)) {
  pi_n[i] = 10 ^ (-(i-1)/3)
}

log_pi_n = log10(pi_n)

for (i in 1:length(pi_n)) {
  pi_mean[i] = (((1 - p_f)^3) * pi_n[i]^3) + (3*p_f*((1-p_f)^2)*(pi_n[i])^2)
  (3*((p_f)^2)*((1-p_f))*(pi_n[i]))+ (p_f*pi_f)^3 # Moment of mixtures
  log_pi_mean_G[i] = log10(pi_mean[i]) # Log10 scale
}


# Parameter values for failure of 1 d
t_f =  24*60*60 
t_p = 60 * 60 * 24 * 365
p_f = t_f/t_p
pi_f = 1 

# Vectors for simulation
pi_mean = rep(0, 11)
log_pi_mean_H = rep(0, 11)
pi_n  = rep(0, 11)

# Simulation
for (i in 1:length(pi_n)) {
  pi_n[i] = 10 ^ (-(i-1)/3)
}

log_pi_n = log10(pi_n)

for (i in 1:length(pi_n)) {
  pi_mean[i] = (((1 - p_f)^3) * pi_n[i]^3) + (3*p_f*((1-p_f)^2)*(pi_n[i])^2)
  (3*((p_f)^2)*((1-p_f))*(pi_n[i]))+ (p_f*pi_f)^3 # Moment of mixtures
  log_pi_mean_H[i] = log10(pi_mean[i]) # Log10 scale
}

# Parameter values for failure of 7 d
t_f =  7*24*60*60  
t_p = 60 * 60 * 24 * 365 
p_f = t_f/t_p
pi_f = 1

# Vectors for simulation
pi_mean = rep(0, 11)
log_pi_mean_I = rep(0, 11)
pi_n  = rep(0, 11)

# Simulation
for (i in 1:length(pi_n)) {
  pi_n[i] = 10 ^ (-(i-1)/3)
}

log_pi_n = log10(pi_n)

for (i in 1:length(pi_n)) {
  pi_mean[i] = (((1 - p_f)^3) * pi_n[i]^3) + (3*p_f*((1-p_f)^2)*(pi_n[i])^2)
  (3*((p_f)^2)*((1-p_f))*(pi_n[i]))+ (p_f*pi_f)^3 # Moment of mixtures
  log_pi_mean_I[i] = log10(pi_mean[i]) # Log10 scale
}

# Parameter values for failure of 30 d
t_f =  30*24*60*60  
t_p = 60 * 60 * 24 * 365 
p_f = t_f/t_p
pi_f = 1 

# Vectors for simulation
pi_mean = rep(0, 11)
log_pi_mean_J = rep(0, 11)
pi_n  = rep(0, 11)

# Simulation
for (i in 1:length(pi_n)) {
  pi_n[i] = 10 ^ (-(i-1)/3)
}

log_pi_n = log10(pi_n)

for (i in 1:length(pi_n)) {
  pi_mean[i] = (((1 - p_f)^3) * pi_n[i]^3) + (3*p_f*((1-p_f)^2)*(pi_n[i])^2)
  (3*((p_f)^2)*((1-p_f))*(pi_n[i]))+ (p_f*pi_f)^3 # Moment of mixtures
  log_pi_mean_J[i] = log10(pi_mean[i]) # Log10 scale
}

# Parameter values for failure of 90 d
t_f =  90*24*60*60
t_p = 60 * 60 * 24 * 365
p_f = t_f/t_p
pi_f = 1 

# Vectors for simulation
pi_mean = rep(0, 11)
log_pi_mean_K = rep(0, 11)
pi_n  = rep(0, 11)

# Simulation
for (i in 1:length(pi_n)) {
  pi_n[i] = 10 ^ (-(i-1)/3)
}

log_pi_n = log10(pi_n)

for (i in 1:length(pi_n)) {
  pi_mean[i] = (((1 - p_f)^3) * pi_n[i]^3) + (3*p_f*((1-p_f)^2)*(pi_n[i])^2)
  (3*((p_f)^2)*((1-p_f))*(pi_n[i]))+ (p_f*pi_f)^3 # Moment of mixtures
  log_pi_mean_K[i] = log10(pi_mean[i]) # Log10 scale
}

# Compilation of results in a data frame
LRV_validated = rep(log_pi_n*3, 6)
LRV_verified = c(log_pi_mean_E, log_pi_mean_F,
                 log_pi_mean_H, log_pi_mean_I, log_pi_mean_J, log_pi_mean_K)
Failure_duration = c(rep("15 min.", 11), rep("60 min.", 11),
                     rep("24 h", 11), rep("7 d", 11), rep("30 d", 11), rep("90 d", 11))

data = data.frame(LRV_validated, LRV_verified, Failure_duration)

data$Failure_duration = factor(data$Failure_duration,
                               levels = c("15 min.","60 min.", "24 h", "7 d", "30 d", "90 d"))

# LRV verification curves

tiff(file="Fig_1D.tiff",width=2500,height=2500,units = "px", res = 1000,pointsize = 7)

ggplot(data, aes(x = LRV_validated, y = LRV_verified, shape = Failure_duration)) +
  geom_point(size = 2.7, color = "red") +
  geom_line(color = "red", size=0.3) +
  scale_x_reverse(breaks = seq(0, -10, -1), limits = c(0, -10)) +
  scale_y_reverse(breaks = seq(0, -10, -1), limits = c(0, -10)) +
  theme_bw() +
  scale_shape_manual(values=c(3, 7, 8, 9, 10, 13)) +
  ggtitle(expression(paste(bold("D."), " Bimodal process model: three barriers"))) +
  labs(y = expression(log[10]~(italic(E)(pi))~of~combined~barriers),
       x = expression(log[10]~(bar(pi)[n])~of~combined~barriers),shape = expression(underline(italic(T[f])~"/"~year)),
       subtitle = expression(paste("     ", LRV[1]," = ", LRV[2], " = ", LRV[3])))  +
  theme(panel.grid.minor = element_blank(), panel.grid.major = element_blank(),
        panel.border = element_blank(), axis.line = element_line(colour = "black"),
        axis.title=element_text(size=7,face="bold"), axis.text.x=element_text(color = "black"),
        axis.text.y=element_text(color = "black"), plot.title = element_text(size=7, vjust = -1),
        plot.subtitle = element_text(size=7), legend.text=element_text(size=7), legend.position = c(0.2, 0.68),
        legend.title=element_text(size=7), legend.box.background = element_rect(colour = "black"))

dev.off()
