# Supplementary material for: Defining Risk-Based Monitoring Frequencies to Verify the Performance of Water Treatment Barriers
Source: Environ Sci Technol Lett. 2023 Mar 13;10(4):379–84. doi: 10.1021/acs.estlett.3c00154 (PMC10100555; doi:10.1021/acs.estlett.3c00154)
Supplement: Supplementary file 2 — ez3c00154_si_002.zip [file ez3c00154_si_002.zip › R_codes_Mar10/Fig_2A_CDFs_multiple_barriers.R]

graphics.off() 
rm(list=ls(all=TRUE)) 

# Set working directory

# load package
library(ggplot2)

# Characteristics of the system
t_f = 36.5*24*60*60 # duration of the failure
t_p = 365*24*60*60 # total duration of the reference time period 
p_f = t_f/t_p # probability of failure
pi_f = 10^(-0.5) # performance in failure mode
pi_n = 0.01 # performance in nominal mode

# Simulation results for a single barrier
log_pi_f = log10(pi_f) # LRV in failure mode
log_pi_n = log10(pi_n) # LRV in nominal mode

data_f = rep(log_pi_f,(p_f*10000)) # Data points for failure mode
data_n = rep(log_pi_n,((1-p_f)*10000)) # Data points for nominal mode

a1 = c(data_f, data_n) # All data points in matrix

# Simulation results for two barriers
log_pi_ff = log10(pi_f*pi_f) # LRV for 2 barriers in failure mode
log_pi_nf = log10(pi_n*pi_f) # LRV for 1 barriers in failure mode and 1 barriers in nominal mode
log_pi_nn = log10(pi_n*pi_n) # LRV for 2 barriers in nominal mode

data_ff = rep(log_pi_ff,((p_f^2)*10001)) # Data points for 2 barriers in failure mode
data_nf = rep(log_pi_nf,(2*(1-p_f)*p_f*10001)) # Data points for 1 barriers in failure mode and 1 barriers in nominal mode
data_nn = rep(log_pi_nn,(((1-p_f)^2)*10001)) # Data points for 2 barriers in nominal mode

a2 = c(data_ff, data_nf, data_nn) # All data points in matrix

# Simulation results for three barriers
log_pi_fff = log10(pi_f*pi_f*pi_f) # LRV for 3 barriers in failure mode
log_pi_nff = log10(pi_n*pi_f*pi_f) # LRV for 2 barriers in failure mode and 1 barriers in nominal mode
log_pi_nnf = log10(pi_n*pi_n*pi_f) # LRV for 1 barriers in failure mode and 2 barriers in nominal mode
log_pi_nnn = log10(pi_n*pi_n*pi_n) # LRV for 3 barriers in nominal mode

data_fff = rep(log_pi_fff,((p_f^3)*10000)) # Data points for 3 barriers in failure mode
data_nff = rep(log_pi_nff,(3*(1-p_f)*p_f*p_f*10000)) # Data points for 2 barriers in failure mode and 1 barriers in nominal mode
data_nnf = rep(log_pi_nnf,(3*(1-p_f)*(1-p_f)*p_f*10000)) # Data points for 1 barriers in failure mode and 2 barriers in nominal mode
data_nnn = rep(log_pi_nnn,(((1-p_f)^3)*10000)) # Data points for 3 barriers in nominal mode

a3 = c(data_fff, data_nff, data_nnf, data_nnn) # All data points in matrix

df <- data.frame(x = c(a1, a2, a3), Barrier=factor(rep(1:3, c(10000,10000,10000)))) # Data frame with all data points 

# Cumulative distribution function plot

tiff(file="Fig_2A.tiff",width=2500,height=2500,units = "px", res = 1000,pointsize = 7)

ggplot(df, aes(x, linetype = Barrier)) + stat_ecdf(geom = "step", color = "red", size = 0.8) +
  scale_x_reverse(breaks = seq(0, -10, -1), limits = c(0, -10)) +
  labs(y = expression(F(log[10]~(bar(pi)))), x = expression(log[10]~(bar(pi))), linetype  = "No. of barriers") +  theme_bw() +
  theme(panel.grid.minor = element_blank(), panel.grid.major = element_blank(), axis.title=element_text(size=7,face="bold"),
        panel.border = element_blank(), axis.line = element_line(colour = "black"),
        legend.text=element_text(size=7), legend.position = c(0.80, 0.70),
        legend.title=element_text(size=7), axis.text.x=element_text(color = "black"),
        axis.text.y=element_text(color = "black"))

dev.off()
