# Supplementary material for: Defining Risk-Based Monitoring Frequencies to Verify the Performance of Water Treatment Barriers
Source: Environ Sci Technol Lett. 2023 Mar 13;10(4):379–84. doi: 10.1021/acs.estlett.3c00154 (PMC10100555; doi:10.1021/acs.estlett.3c00154)
Supplement: Supplementary file 2 — ez3c00154_si_002.zip [file ez3c00154_si_002.zip › R_codes_Mar10/Fig_2B_momentary_inactivation_disinfection.R]

graphics.off() 
rm(list=ls(all=TRUE)) 

# Set working directory

# load package
library(ggplot2)

# Characteristics of the system
t_p = 60 * 60 * 24 * 365 # total duration of the reference time period in s
T = 10*60 # mean hydraulic residence time in s
log_pi_n = -4 # LRV in nominal mode
pi_n = 10^(log_pi_n ) # Probability of passage in nominal mode
kC_PFR = 0.015 # Value of kC to get a LRV of 4.0 with a PFR
kC_CSTR = (1/T)*((1/(pi_n)^(1/1))-1) # Value of kC to get a LRV of 4.0 with 1 CSTR
kC_CSTR_2 = (2/T)*((1/(pi_n)^(1/2))-1) # Value of kC to get a LRV of 4.0 with 2 CSTRs
kC_CSTR_6 = (6/T)*((1/(pi_n)^(1/6))-1) # Value of kC to get a LRV of 4.0 with 6 CSTRs
kC_CSTR_20 = (20/T)*((1/(pi_n)^(1/20))-1) # Value of kC to get a LRV of 4.0 with 20 CSTRs

# Vectors to fill during simulation
t = c(1:2001) # time step
pi_CSTR = rep(0, 2001)
pi_CSTR_2 = rep(0, 2001)
pi_CSTR_6 = rep(0, 2001)
pi_CSTR_20 = rep(0, 2001)
pi_PFR = rep(0, 2001)

log_pi_CSTR = rep(0, 2001)
log_pi_CSTR_2 = rep(0, 2001)
log_pi_CSTR_6 = rep(0, 2001)
log_pi_CSTR_20 = rep(0, 2001)
log_pi_PFR = rep(0, 2001)

# Simulation 
for (i in 0:T) {
  
  pi_PFR[i]  = 1 
  log_pi_PFR[i] = log10(pi_PFR[i])
  pi_CSTR[i]  = (1/(1+((kC_CSTR*T/1)*(exp(-t[i]/(T/1))))))^1 
  log_pi_CSTR[i] = log10(pi_CSTR[i])
  pi_CSTR_2[i]  = (1/(1+((kC_CSTR_2*T/2)*(exp(-t[i]/(T/2))))))^2 
  log_pi_CSTR_2[i] = log10(pi_CSTR_2[i])
  pi_CSTR_6[i]  = (1/(1+((kC_CSTR_6*T/6)*(exp(-t[i]/(T/6))))))^6 
  log_pi_CSTR_6[i] = log10(pi_CSTR_6[i])
  pi_CSTR_20[i]  = (1/(1+((kC_CSTR_20*T/20)*(exp(-t[i]/(T/20))))))^20 
  log_pi_CSTR_20[i] = log10(pi_CSTR_20[i])
  
}

log_pi_PFR[1] = log10(exp(-kC_PFR*T)) # LRV in nominal mode for a PFR

ratio = (t/T) # Ratio of the failure duration to the mean HRT for visualization

df = data.frame(ratio, log_pi_CSTR, log_pi_CSTR_2, log_pi_CSTR_6, log_pi_CSTR_20, log_pi_PFR) # Data frame with all data points 

# Generating momentary inactivation curves

tiff(file="Fig_2B.tiff",width=2500,height=2500,units = "px", res = 1000,pointsize = 7)

linetypes = c("2 CSTRs in series" = "dotted", 
               "6 CSTRs in series" = "dashed", "20 CSTRs in series" = "twodash",
               "PFR" = "solid")

ggplot(data = df, aes(x = ratio)) +  
  geom_line(aes(y=log_pi_CSTR_2, linetype = "2 CSTRs in series"), color = "blue", size = 1.0) +
  geom_line(aes(y=log_pi_CSTR_6, linetype = "6 CSTRs in series"), color = "blue", size = 1.0) +
  geom_line(aes(y=log_pi_CSTR_20, linetype = "20 CSTRs in series"), color = "blue", size = 1.0) +
  geom_line(aes(y=log_pi_PFR, linetype = "PFR"), color = "blue", size = 1.0) +
  labs(x="Year", y="(%)",  linetype = "Legend", ) +
  scale_linetype_manual(values = linetypes) +
  scale_y_reverse(breaks = seq(0, -4, -1), limits = c(0, -4)) +
  scale_x_continuous(breaks = seq(0, 1.0, 0.2), limits = c(0, 1.0)) +
  theme_bw() +
  labs(y = expression(log[10]~(pi[f])),
       x = expression(italic(T[f])/bar(tau)))  +
  theme(panel.grid.minor = element_blank(), panel.grid.major = element_blank(), axis.title=element_text(size=7,face="bold"),
        panel.border = element_blank(), axis.line = element_line(colour = "black"),
        legend.text=element_text(size=7), legend.position = c(0.75, 0.35),
        axis.text.x=element_text(color = "black"),
        axis.text.y=element_text(color = "black"), legend.title=element_blank())

dev.off()
