# Supplementary material for: Defining Risk-Based Monitoring Frequencies to Verify the Performance of Water Treatment Barriers
Source: Environ Sci Technol Lett. 2023 Mar 13;10(4):379–84. doi: 10.1021/acs.estlett.3c00154 (PMC10100555; doi:10.1021/acs.estlett.3c00154)
Supplement: Supplementary file 2 — ez3c00154_si_002.zip [file ez3c00154_si_002.zip › R_codes_Mar10/Fig_3_A_failure_disinfection_CSTR_series_diversion.R]

graphics.off() 
rm(list=ls(all=TRUE)) 

# Set working directory

# load package
library(ggplot2)

# Parameter values 
t_p = 60 * 60 * 24 *365  # total duration of the reference time period in s
T = 10*60 # mean hydraulic residence time in s
n = 20 # Number of CSTR in series

# Validated LRV = 0 log 
log_pi_n = -0.00001 # LRV in nominal mode
pi_n = 10^(log_pi_n ) # Probability of passage in nominal mode
kC = (n/T)*((1/(pi_n)^(1/n))-1) # Value of kC to get the LRV

# Simulations
t_f = c(1*1, 1*15, 1*60, 5*60, 15*60, 60*60, 4*60*60, 24*60*60) # Series of failure durations
log_pi_mean_0 = rep(0, 5)

for (i in 1:length(t_f)) {
  p_f = t_f[i]/t_p
  pi_f_step = rep(0,t_f[i] )
  
  for (j in 1:t_f[i]) {
  pi_f_step[j]  = (1/(1+((kC*T/n)*(exp(-j/(T/n))))))^n 
  }

  pi_f = mean(pi_f_step)
  pi_mean = ((1 - p_f) * pi_n) +  (pi_f*p_f)  # Moment of mixtures
  log_pi_mean_0[i] = log10(pi_mean) # Log10 scale
}

# Validated LRV = 1.0-log 
log_pi_n = -1
pi_n = 10^(log_pi_n )
kC = (n/T)*((1/(pi_n)^(1/n))-1) 


# Simulations
t_f = c(1*1, 1*15, 1*60,5*60, 15*60, 60*60, 4*60*60, 24*60*60) #in sec
log_pi_mean_1 = rep(0, 5)

for (i in 1:length(t_f)) {
  p_f = t_f[i]/t_p
  pi_f_step = rep(0,t_f[i] )
  for (j in 1:t_f[i]) {
    
    pi_f_step[j]  = (1/(1+((kC*T/n)*(exp(-j/(T/n))))))^n 
  }
  
  pi_f = mean(pi_f_step)
  pi_mean = ((1 - p_f) * pi_n) +  (pi_f*p_f)  # Moment of mixtures
  log_pi_mean_1[i] = log10(pi_mean) # Log10 scale
  
}

# Validated LRV = 2-log 
log_pi_n = -2
pi_n = 10^(log_pi_n )
kC = (n/T)*((1/(pi_n)^(1/n))-1) 

# Simulations
t_f = c(1*1, 1*15, 1*60,5*60, 15*60, 60*60, 4*60*60, 24*60*60) #in sec
log_pi_mean_2 = rep(0, 5)

for (i in 1:length(t_f)) {
  p_f = t_f[i]/t_p
  pi_f_step = rep(0,t_f[i] )
  
  for (j in 1:t_f[i]) {
    pi_f_step[j]  = (1/(1+((kC*T/n)*(exp(-j/(T/n))))))^n 
  }
  
  pi_f = mean(pi_f_step)
  pi_mean = ((1 - p_f) * pi_n) +  (pi_f*p_f)  # Moment of mixtures
  log_pi_mean_2[i] = log10(pi_mean) # Log10 scale
  
}

# Validated LRV = 3-log 
log_pi_n = -3
pi_n = 10^(log_pi_n )
kC = (n/T)*((1/(pi_n)^(1/n))-1) 

# Simulations
t_f = c(1*1, 1*15, 1*60,5*60, 15*60, 60*60, 4*60*60, 24*60*60) #in sec
log_pi_mean_3 = rep(0, 5)

for (i in 1:length(t_f)) {
  p_f = t_f[i]/t_p
  pi_f_step = rep(0,t_f[i] )
  
  for (j in 1:t_f[i]) {
    pi_f_step[j]  = (1/(1+((kC*T/n)*(exp(-j/(T/n))))))^n 
  }
  
  pi_f = mean(pi_f_step)
  pi_mean = ((1 - p_f) * pi_n) +  (pi_f*p_f)  # Moment of mixtures
  log_pi_mean_3[i] = log10(pi_mean) # Log10 scale
  
}


# Validated LRV = 4-log 
log_pi_n = -4
pi_n = 10^(log_pi_n)
kC = (n/T)*((1/(pi_n)^(1/n))-1) 

# Simulations
t_f = c(1*1, 1*15, 1*60, 5*60, 15*60, 60*60, 4*60*60, 24*60*60) #in sec
log_pi_mean_4 = rep(0, 5)

for (i in 1:length(t_f)) {
  p_f = t_f[i]/t_p
  pi_f_step = rep(0,t_f[i])
  
  for (j in 1:t_f[i]) {
    pi_f_step[j]  = (1/(1+((kC*T/n)*(exp(-j/(T/n))))))^n 
  }
  
  pi_f = mean(pi_f_step)
  pi_mean = ((1 - p_f) * pi_n) +  (pi_f*p_f)  # Moment of mixtures
  log_pi_mean_4[i] = log10(pi_mean) # Log10 scale
  
}

# Validated LRV = 5-log 
log_pi_n = -5
pi_n = 10^(log_pi_n )
kC = (n/T)*((1/(pi_n)^(1/n))-1) 

# Simulations
t_f = c(1*1, 1*15, 1*60,5*60, 15*60, 60*60, 4*60*60, 24*60*60) #in sec
log_pi_mean_5 = rep(0, 5)

for (i in 1:length(t_f)) {
  p_f = t_f[i]/t_p
  pi_f_step = rep(0,t_f[i] )
  
  for (j in 1:t_f[i]) {
    pi_f_step[j]  = (1/(1+((kC*T/n)*(exp(-j/(T/n))))))^n 
  }
  
  pi_f = mean(pi_f_step)
  pi_mean = ((1 - p_f) * pi_n) +  (pi_f*p_f)  # Moment of mixtures
  log_pi_mean_5[i] = log10(pi_mean) # Log10 scale
  
}

# Validated LRV = 6-log 
log_pi_n = -6
pi_n = 10^(log_pi_n )
kC = (n/T)*((1/(pi_n)^(1/n))-1) 

# Simulations
t_f = c(1*1, 1*15, 1*60, 5*60, 15*60, 60*60, 4*60*60, 24*60*60) #in sec
log_pi_mean_6 = rep(0, 5)

for (i in 1:length(t_f)) {
  p_f = t_f[i]/t_p
  pi_f_step = rep(0,t_f[i] )
  
  for (j in 1:t_f[i]) {
    pi_f_step[j]  = (1/(1+((kC*T/n)*(exp(-j/(T/n))))))^n 
  }
  
  pi_f = mean(pi_f_step)
  pi_mean = ((1 - p_f) * pi_n) +  (pi_f*p_f)  # Moment of mixtures
  log_pi_mean_6[i] = log10(pi_mean) # Log10 scale
  
}

# Validated LRV = 7-log 
log_pi_n = -7
pi_n = 10^(log_pi_n )
kC = (n/T)*((1/(pi_n)^(1/n))-1) 

# Simulations
t_f = c(1*1, 1*15, 1*60,5*60, 15*60, 60*60, 4*60*60, 24*60*60) #in sec
log_pi_mean_7 = rep(0, 5)

for (i in 1:length(t_f)) {
  
  p_f = t_f[i]/t_p
  pi_f_step = rep(0,t_f[i] )
  
  for (j in 1:t_f[i]) {
    pi_f_step[j]  = (1/(1+((kC*T/n)*(exp(-j/(T/n))))))^n 
  }
  
  pi_f = mean(pi_f_step)
  pi_mean = ((1 - p_f) * pi_n) +  (pi_f*p_f)  # Moment of mixtures
  log_pi_mean_7[i] = log10(pi_mean) # Log10 scale
  
}

# Validated LRV = 8-log
log_pi_n = -8
pi_n = 10^(log_pi_n )
kC = (n/T)*((1/(pi_n)^(1/n))-1) 

# Simulations
t_f = c(1*1, 1*15, 1*60,5*60, 15*60, 60*60, 4*60*60, 24*60*60) #in sec
log_pi_mean_8 = rep(0, 5)

for (i in 1:length(t_f)) {
  p_f = t_f[i]/t_p
  pi_f_step = rep(0,t_f[i] )
  
  for (j in 1:t_f[i]) {
    pi_f_step[j]  = (1/(1+((kC*T/n)*(exp(-j/(T/n))))))^n 
  }
  
  pi_f = mean(pi_f_step)
  pi_mean = ((1 - p_f) * pi_n) +  (pi_f*p_f)  # Moment of mixtures
  log_pi_mean_8[i] = log10(pi_mean) # Log10 scale
  
}

# Validated LRV = 9-log 
log_pi_n = -9
pi_n = 10^(log_pi_n )
kC = (n/T)*((1/(pi_n)^(1/n))-1) 

# Simulations
t_f = c(1*1, 1*15, 1*60,5*60, 15*60, 60*60, 4*60*60, 24*60*60) #in sec
log_pi_mean_9 = rep(0, 5)

for (i in 1:length(t_f)) {
  p_f = t_f[i]/t_p
  pi_f_step = rep(0,t_f[i] )
  
  for (j in 1:t_f[i]) {
    pi_f_step[j]  = (1/(1+((kC*T/n)*(exp(-j/(T/n))))))^n 
  }
  
  pi_f = mean(pi_f_step)
  pi_mean = ((1 - p_f) * pi_n) +  (pi_f*p_f)  # Moment of mixtures
  log_pi_mean_9[i] = log10(pi_mean) # Log10 scale
  
}

# Validated LRV = 10-log 
log_pi_n = -10
pi_n = 10^(log_pi_n )
kC = (n/T)*((1/(pi_n)^(1/n))-1) 

# Simulations
t_f = c(1*1, 1*15, 1*60,5*60, 15*60, 60*60, 4*60*60, 24*60*60) #in sec
log_pi_mean_10 = rep(0, 5)

for (i in 1:length(t_f)) {
  p_f = t_f[i]/t_p
  pi_f_step = rep(0,t_f[i] )
  
  for (j in 1:t_f[i]) {
    pi_f_step[j]  = (1/(1+((kC*T/n)*(exp(-j/(T/n))))))^n 
  }
  
  pi_f = mean(pi_f_step)
  pi_mean = ((1 - p_f) * pi_n) +  (pi_f*p_f)  # Moment of mixtures
  log_pi_mean_10[i] = log10(pi_mean) # Log10 scale
  
}

# Compilation of results in a data frame

log_pi_n = c(0, -1,-2,-3,-4,-5,-6,-7,-8,-9,-10)

log_pi_mean_fail_1_sec = c(log_pi_mean_0[1], log_pi_mean_1[1], log_pi_mean_2[1], log_pi_mean_3[1],
                           log_pi_mean_4[1], log_pi_mean_5[1], log_pi_mean_6[1],
                           log_pi_mean_7[1], log_pi_mean_8[1], log_pi_mean_9[1],
                           log_pi_mean_10[1])

log_pi_mean_fail_15_sec = c(log_pi_mean_0[2], log_pi_mean_1[2], log_pi_mean_2[2], log_pi_mean_3[2],
                            log_pi_mean_4[2], log_pi_mean_5[2], log_pi_mean_6[2],
                            log_pi_mean_7[2], log_pi_mean_8[2], log_pi_mean_9[2],
                            log_pi_mean_10[2])

log_pi_mean_fail_60_sec = c(log_pi_mean_0[3], log_pi_mean_1[3], log_pi_mean_2[3], log_pi_mean_3[3],
                            log_pi_mean_4[3], log_pi_mean_5[3], log_pi_mean_6[3],
                            log_pi_mean_7[3], log_pi_mean_8[3], log_pi_mean_9[3],
                            log_pi_mean_10[3])

log_pi_mean_fail_5_min = c(log_pi_mean_0[4], log_pi_mean_1[4], log_pi_mean_2[4], log_pi_mean_3[4],
                            log_pi_mean_4[4], log_pi_mean_5[4], log_pi_mean_6[4],
                            log_pi_mean_7[4], log_pi_mean_8[4], log_pi_mean_9[4],
                            log_pi_mean_10[4])

log_pi_mean_fail_15_min = c(log_pi_mean_0[5], log_pi_mean_1[5], log_pi_mean_2[5], log_pi_mean_3[5],
                            log_pi_mean_4[5], log_pi_mean_5[5], log_pi_mean_6[5],
                            log_pi_mean_7[5], log_pi_mean_8[5], log_pi_mean_9[5],
                            log_pi_mean_10[5])

log_pi_mean_fail_60_min = c(log_pi_mean_0[6], log_pi_mean_1[6], log_pi_mean_2[6], log_pi_mean_3[6],
                          log_pi_mean_4[6], log_pi_mean_5[6], log_pi_mean_6[6],
                          log_pi_mean_7[6], log_pi_mean_8[6], log_pi_mean_9[6],
                          log_pi_mean_10[6])

log_pi_mean_fail_4_hr = c(log_pi_mean_0[7], log_pi_mean_1[7], log_pi_mean_2[7], log_pi_mean_3[7],
                           log_pi_mean_4[7], log_pi_mean_5[7], log_pi_mean_6[7],
                           log_pi_mean_7[7], log_pi_mean_8[7], log_pi_mean_9[7],
                           log_pi_mean_10[7])

log_pi_mean_fail_24_hr = c(log_pi_mean_0[8], log_pi_mean_1[8], log_pi_mean_2[8], log_pi_mean_3[8],
                          log_pi_mean_4[8], log_pi_mean_5[8], log_pi_mean_6[8],
                          log_pi_mean_7[8], log_pi_mean_8[8], log_pi_mean_9[8],
                          log_pi_mean_10[8])

LRV_validated = rep(log_pi_n, 6)
LRV_verified = c(log_pi_mean_fail_1_sec, log_pi_mean_fail_15_sec, 
                 log_pi_mean_fail_60_sec, log_pi_mean_fail_5_min, log_pi_mean_fail_15_min, log_pi_mean_fail_60_min)
Failure_duration = c(rep("1 sec.", 11), rep("15 sec.", 11), rep("60 sec.", 11), 
                     rep("5 min.", 11), rep("15 min.", 11), rep("60 min.", 11))
                     

data = data.frame(LRV_validated, LRV_verified, Failure_duration)

data$Failure_duration = factor(data$Failure_duration,
                               levels = c("1 sec.","15 sec.","60 sec.",
                                          "5 min.","15 min.", "60 min."))

# LRV verification curves

tiff(file="Fig_3A.tiff",width=2500,height=2500,units = "px", res = 1000,pointsize = 7)


ggplot(data, aes(x = LRV_validated, y = LRV_verified, shape = Failure_duration)) +
  geom_point(size = 2.7, color = "blue") +
  geom_line(color = "blue", size=0.3) +
  scale_x_reverse(breaks = seq(0, -10, -1), limits = c(0, -10.1)) +
  scale_y_reverse(breaks = seq(0, -10, -1), limits = c(0, -10.1)) +
  theme_bw() +
  ggtitle(expression(paste(bold("A. "), "Disinfection, 20 CSTRs in series: ", bar(tau), " = 10 min"))) +
  labs(y = expression(log[10]~(italic(E)(pi))),
       x = expression(log[10]~(bar(pi)[n])), shape = expression(underline(italic(T[f])~"/"~year)))  +
  theme(panel.grid.minor = element_blank(), panel.grid.major = element_blank(),
        panel.border = element_blank(), axis.line = element_line(colour = "black"),
        axis.title=element_text(size=7,face="bold"), axis.text.x=element_text(color = "black"),
        axis.text.y=element_text(color = "black"), plot.title = element_text(size=7), #legend.position = "none")
        legend.text=element_text(size=7), legend.position = c(0.2, 0.70),
        legend.title=element_text(size=7), legend.box.background = element_rect(colour = "black"))

dev.off()
